# Supplementary material for: Physiological Fitness and the Pathophysiology of Chronic Lymphocytic Leukemia (CLL)
Source: Cells. 2021 May 11;10(5):1165. doi: 10.3390/cells10051165 (PMC8151485; doi:10.3390/cells10051165)
Supplement: Supplementary file 1 [file cells-10-01165-s001.zip]

Archive with 1 entries (1 files):
- cells-1205200-supplementary.pdf
